# Supplementary material for: Activation of GPER1 in macrophages ameliorates UUO-induced renal fibrosis
Source: Cell Death Dis. 2023 Dec 12;14(12):818. doi: 10.1038/s41419-023-06338-2 (PMC10716282; doi:10.1038/s41419-023-06338-2)
Supplement: Supplementary file 3 — Original Data File-qPCR [file 41419_2023_6338_MOESM3_ESM.xlsx]

## Sheet: Figure
	Fig2D
			Fibronectin mRNA fold change
		Mean	SD	n1	n2	n3	n4	n5	n6	n7	n8	n9
	Sham	1	0.641247	0.501075	0.540526	1.80981	0.623897	1.69108	0.38087	1.79982	0.65292
	Sham+G-1	1.96662	1.0481	1.48712	3.57013	2.1758	3.08118	1.58501	1.07979	0.599853	3.03071	1.08995
	UUO	176.753	44.5085	160.523	253.93	163.343	167.029	138.94	117.3	101.849	130.271
	UUO+G-1	99.3611	16.1398	93.5546	83.142	119.599	113.179	87.3315	91.2661	52.483	80.4853	52.189
			Col1a1 mRNA fold change
		Mean	SD	n1	n2	n3	n4	n5	n6	n7	n8	n9
	Sham	1	0.347121	0.6845	0.455961	1.42921	1.43556	1.11221	0.786447	0.973278	1.12284
	Sham+G-1	1.56049	0.995135	2.8953	0.0714253	1.70672	2.54254	1.41172	0.996	0.963985	2.77348	0.683248
	UUO	46.8488	13.156	48.0789	69.0894	55.2126	52.5095	41.0114	46.5808	37.7349	24.5731
	UUO+G-1	28.0695	10.819	36.0691	35.941	40.5379	37.8367	32.8676	18.6902	19.9787	20.8142	9.89012
			Col3a1 mRNA fold change
		Mean	SD	n1	n2	n3	n4	n5	n6	n7	n8	n9
	Sham	1	1.48133	0.450944	0.413991	0.304798	0.386559	0.573396	0.54121	4.65476	0.674344
	Sham+G-1	0.455052	0.134659	0.520713	0.614342	0.396225	0.49506	0.455914	0.67139	0.36352	0.295929	0.282378
	UUO	73.8793	20.7467	75.8191	108.952	87.0688	82.806	64.6738	73.4567	59.507	38.7511
	UUO+G-1	33.0583	13.6317	25.5055	46.6523	53.9903	46.2301	38.8582	25.1292	20.9594	25.3138	14.8859
	Fig2E
		Fibronectin/Tubulin
		Mean	SD	n1	n2	n3
	Sham	1	1.0104	2.15492	0.279243	0.565841
	UUO	10.1372	0.353968	10.5425	9.88895	9.9801
	Sham+G-1	1.3179	0.912821	1.74746	1.93669	0.269539
	UUO+G-1	2.23338	1.56189	3.92412	1.93166	0.844373
		α-SMA/Tubulin
		Mean	SD	n1	n2	n3
	Sham	1	0.0939031	0.930983	1.10693	0.962085
	UUO	5.30556	0.34294	5.2504	5.67274	4.99355
	Sham+G-1	1.64546	0.816827	2.48207	1.60433	0.849973
	UUO+G-1	2.08355	1.39523	3.44393	2.15079	0.655912
	Fig3A
			Cd68 mRNA fold change
		Mean	SD	n1	n2	n3	n4	n5	n6	n7	n8	n9
	Sham	1	0.711475	2.60162	0.437327	1.15769	0.496882	0.929472	0.68662	0.504262	1.18612
	Sham+G-1	0.678785	0.202245	0.739105	0.239574	0.71613	0.777039	0.649389	0.707698	0.987491	0.747624	0.545014
	UUO	60.3881	19.9926	65.809	82.1376	50.4058	47.9312	97.2255	40.4221	44.502	54.6717
	UUO+G-1	37.8706	10.1018	45.3856	51.6374	44.6606	45.803	38.1935	35.3017	27.8026	19.998	32.0531
			Lyz2 mRNA fold change
		Mean	SD	n1	n2	n3	n4	n5	n6	n7	n8	n9
	Sham	1	0.833126	2.49574	0.283376	0.851915	0.357379	1.39973	0.467035	0.291809	1.85302
	Sham+G-1	0.47237	0.139576	0.340156	0.595425	0.454366	0.652497	0.350386	0.619553	0.330923	0.582915	0.325104
	UUO	70.9647	41.9588	66.6371	103.987	39.2197	38.5554	149.922	45.4043	29.5301	94.462
	UUO+G-1	30.7599	7.2967	37.8492	36.4226	38.6123	38.0308	28.193	26.7736	29.5321	19.4463	21.9792
	Fig4A
			Cd86 mRNA fold change
		Mean	SD	n1	n2	n3	n4	n5	n6	n7	n8	n9
	Sham	1	0.824647	2.88112	0.337706	0.785516	0.803737	0.631446	0.691106	0.455749	1.41362
	Sham+G-1	1.09192	0.512272	0.836976	1.65295	0.806186	1.7222	1.59691	0.403499	0.437197	1.36671	1.00466
	UUO	20.0002	5.5532	22.0535	26.1078	15.668	17.4247	30.0783	14.511	16.7797	17.3782
	UUO+G-1	12.4707	2.94454	11.4397	15.3286	16.133	15.2129	12.5129	14.4407	9.33146	9.25614	8.58115
			Nlrp3 mRNA fold change
		Mean	SD	n1	n2	n3	n4	n5	n6	n7	n8	n9
	Sham	1	1.02302	1.20121	0.537269	3.14034	0.656009	1.66624	0.721039	0	0.0778896
	Sham+G-1	1.27391	1.5648	0	0	0.631333	1.83762	4.84132	2.39242	0.801395	0.204192	0.756906
	UUO	12.0973	6.66496	9.43408	16.3594	6.20286	9.14183	26.1489	8.49086	6.84918	14.1512
	UUO+G-1	6.28152	1.42314	6.87156	8.51251	5.10467	7.63304	5.48728	5.93476	4.52986	7.61581	4.84422
			Il-1b mRNA fold change
		Mean	SD	n1	n2	n3	n4	n5	n6	n7	n8	n9
	Sham	1	0.88697	2.14866	0.716425	0.292	0.142855	0.494373	0.93275	2.58537	0.687562
	Sham+G-1	0.769016	0.347517	0.687959	0.757833	1.02678	1.17041	0.71669	0.560016	0.589902	0.137714	1.27384
	UUO	23.1873	17.7312	21.7401	47.3608	10.7734	8.00863	53.9811	10.6102	12.3734	20.6506
	UUO+G-1	7.80758	2.46612	10.1946	11.2606	8.72301	10.6616	6.6337	6.39137	5.6664	4.32376	6.41321
			Tnfa mRNA fold change
		Mean	SD	n1	n2	n3	n4	n5	n6	n7	n8	n9
	Sham	1	1.36603	4.34411	0.403416	0.643052	0.276009	0.427865	0.694208	0.341284	0.870055
	Sham+G-1	0.514798	0.136879	0.347641	0.608527	0.464364	0.666856	0.358097	0.633187	0.338205	0.595743	0.620566
	UUO	63.4821	20.9776	60.6895	84.4456	49.6289	54.599	91.7029	50.3725	32.3398	84.0787
	UUO+G-1	40.5609	4.6503	38.7274	45.0337	39.5316	39.9121	40.4709	48.4252	41.6419	39.9505	31.3545
			Nos2 mRNA fold change
		Mean	SD	n1	n2	n3	n4	n5	n6	n7	n8	n9
	Sham	1	0.522803	0.820919	0.234652	0.912804	0.835574	1.76379	0.555663	1.21947	1.65713
	Sham+G-1	0.617706	0.33665	0.411159	1.22215	0.311669	0.948252	0.688545	0.821712	0.260363	0.62613	0.269376
	UUO	43.9742	32.8033	28.4385	35.6568	31.9028	33.1266	119.34	25.3678	17.9759	59.9853
	UUO+G-1	15.4513	3.66785	21.8623	16.9763	14.6587	19.1441	15.6654	10.6342	10.3718	15.2036	14.5449
	Fig4B
			Mrc1 mRNA fold change
		Mean	SD	n1	n2	n3	n4	n5	n6	n7	n8	n9
	Sham	1	0.641247	0.501075	0.540526	1.80981	0.623897	1.69108	0.38087	1.79982	0.65292
	Sham+G-1	1.96662	1.0481	1.48712	3.57013	2.1758	3.08118	1.58501	1.07979	0.599853	3.03071	1.08995
	UUO	154.148	46.5096	160.523	253.93	163.343	167.029	138.94	117.3	101.849	130.271
	UUO+G-1	85.9143	23.0738	93.5546	83.142	119.599	113.179	87.3315	91.2661	52.483	80.4853	52.189
			Il-10 mRNA fold change
		Mean	SD	n1	n2	n3	n4	n5	n6	n7	n8	n9
	Sham	1	0.717038	0.566247	0.393602	0.227801	1.43217	1.83356	1.95564	1.32857	0.262407
	Sham+G-1	1.05828	0.604756	0.845705	0.541279	1.31997	0.547295	0.545554	1.31965	0.646563	1.41285	2.34566
	UUO	11.175	5.91351	9.90962	7.43223	8.36715	6.96747	23.2577	5.00042	14.8543	13.6115
	UUO+G-1	4.03367	1.04257	4.80519	2.5183	4.31008	5.04401	4.63786	2.27685	5.07276	4.02331	3.61471
			Arg1 mRNA fold change
		Mean	SD	n1	n2	n3	n4	n5	n6	n7	n8	n9
	Sham	1	1.20993	0.273673	0.463389	0.170338	0.602724	3.12147	2.72078	0	0.647629
	Sham+G-1	1.64142	1.43475	0.624338	2.25024	2.93454	4.48546	0.0470451	1.06255	2.02036	0.221337	1.12688
	UUO	236.09	330.256	95.1113	227.45	10.825	41.1356	955.564	44.8569	33.612	480.164
	UUO+G-1	21.5312	11.7776	28.1262	29.7379	30.4458	13.0244	41.9841	21.0561	10.6453	12.0902	6.67086
			Ccl17 mRNA fold change
		Mean	SD	n1	n2	n3	n4	n5	n6	n7	n8	n9
	Sham	1	1.40071	4.43508	0.776216	0.517613	0.378298	0.633043	0.249254	0.309036	0.701457
	Sham+G-1	0.772474	0.512562	1.82676	0.75704	0.312431	0.334517	0.570152	0.955657	0.352034	0.540603	1.30307
	UUO	42.9968	14.8359	50.2911	44.6999	24.69	32.8998	65.0346	57.2706	24.1702	44.9183
	UUO+G-1	23.832	8.18266	21.9208	13.7762	20.4893	27.134	25.6606	33.2692	38.4168	14.9271	18.8944
	Fig5D
			Fibronectin mRNA fold change
		Mean	SD	n1	n2	n3	n4	n5	n6	n7	n8
	Sham	1	0.416281	1.78115	0.938863	0.780768	1.42005	0.910845	1.01508	0.513696	0.639546
	Sham+G-1	2.11216	1.08235	1.51288	3.63197	2.21349	3.13455	1.61246	1.0985	0.610243	3.08321
	UUO	109.671	30.7234	154.968	86.2995	113.838	116.871	76.3778	74.3182	92.1086	144.453
	UUO+G-1	39.7846	13.5848	49.3788	57.906	35.6412	31.3719	24.6251	65.4052	21.8754	27.7732
			Col1a1 mRNA fold change
		Mean	SD	n1	n2	n3	n4	n5	n6	n7	n8
	Sham	1	0.633707	2.38413	0.54112	1.29912	0.659819	0.612744	1.23064	0.55984	0.712583
	Sham+G-1	4.19618	1.80491	2.93363	3.47048	3.74029	3.26917	2.11793	7.6632	4.37748	5.99725
	UUO	397.204	90.9902	574.535	319.273	297.293	435.088	361.335	324.915	432.772	432.424
	UUO+G-1	181.813	81.6107	167.271	309.195	309.707	146.018	99.9799	161.249	121.332	139.755
			Col3a1 mRNA fold change
		Mean	SD	n1	n2	n3	n4	n5	n6	n7	n8
	Sham	1	0.256293	1.39535	0.612779	1.11407	1.19942	1.13031	0.93778	0.760435	0.849865
	Sham+G-1	1.44843	0.46152	1.96725	1.89782	1.20825	1.9543	1.44669	0.677229	1.26932	1.16656
	UUO	58.244	29.0666	33.4249	36.8871	32.0973	102.623	39.9551	85.1401	89.6372	46.1872
	UUO+G-1	35.3016	8.6956	39.9413	42.6311	41.4913	40.6878	17.6342	27.3716	34.1373	38.518
	Fig5E
		Fibronectin/Tubulin
		Mean	SD	n1	n2	n3
	Sham	1	0.325787	1.3758	0.826881	0.79732
	UUO	7.85104	3.37783	5.61728	11.7369	6.1989
	Sham+G-1	1.71984	1.17752	3.07202	1.16726	0.920233
	UUO+G-1	2.44981	0.795758	3.05859	2.74146	1.54937
		α-SMA/Tubulin
		Mean	SD	n1	n2	n3
	Sham	1	0.111206	1.02218	0.879376	1.09844
	UUO	15.9488	4.38943	16.0449	20.2893	11.512
	Sham+G-1	3.82743	2.03764	5.78447	3.98003	1.71778
	UUO+G-1	4.61303	2.80703	7.71156	3.88763	2.23989
	Fig6A
			Cd68 mRNA fold change
		Mean	SD	n1	n2	n3	n4	n5	n6	n7	n8
	Sham	1	0.833126	2.49574	0.283376	0.851915	0.357379	1.39973	0.467035	0.291809	1.85302
	Sham+G-1	0.490778	0.137036	0.340156	0.595425	0.454366	0.652497	0.350386	0.619553	0.330923	0.582915
	UUO	70.9647	41.9588	66.6371	103.987	39.2197	38.5554	149.922	45.4043	29.5301	94.462
	UUO+G-1	31.8575	6.96108	37.8492	36.4226	38.6123	38.0308	28.193	26.7736	29.5321	19.4463
			Lyz2 mRNA fold change
		Mean	SD	n1	n2	n3	n4	n5	n6	n7	n8
	Sham	1	0.310528	1.4944	0.91226	1.29726	0.968726	1.22114	0.794065	0.602973	0.709173
	Sham+G-1	1.36897	0.647911	0.736226	2.26347	1.58056	2.4079	0.930453	0.960743	0.906833	1.16561
	UUO	42.0494	14.4981	35.8959	34.8756	56.8431	71.0256	30.3506	30.4902	34.7646	42.1494
	UUO+G-1	39.5908	12.3468	54.8562	38.7616	44.1588	54.4553	40.1885	39.2078	20.2868	24.8116
	Fig6D
			Cd86 mRNA fold change
		Mean	SD	n1	n2	n3	n4	n5	n6	n7	n8
	Sham	1	0.318866	1.06954	0.737947	0.893767	1.37667	0.571949	1.32323	0.69961	1.32729
	Sham+G-1	1.49955	0.559941	1.2599	1.47408	1.2796	1.89332	0.67369	2.56116	1.66579	1.18885
	UUO	12.3898	2.52736	14.5179	11.9478	15.7977	14.6421	11.5387	12.3187	10.1626	8.1931
	UUO+G-1	10.432	5.29265	5.22207	16.5559	1.35943	12.5855	8.76374	16.8262	11.0285	11.1146
			Tnfa mRNA fold change
		Mean	SD	n1	n2	n3	n4	n5	n6	n7	n8
	Sham	1	1.21457	3.76005	0.598493	0.266315	0.954798	0.0835572	1.57004	0.585294	0.181453
	Sham+G-1	1.23155	0.726807	1.81157	1.78014	1.00476	2.23138	0.322883	0.726805	0.351172	1.62368
	UUO	44.7209	9.92634	61.1905	39.6379	42.6413	47.5184	33.0877	35.1652	56.7659	41.7601
	UUO+G-1	21.0463	11.9169	13.1077	40.9903	38.2144	14.5023	16.4113	21.3693	10.1006	13.6746
			Nlrp3 mRNA fold change
		Mean	SD	n1	n2	n3	n4	n5	n6	n7	n8
	Sham	1	0.89443	0.221257	0.333649	0.699042	0.87331	2.95106	0.399447	0.997218	1.52502
	Sham+G-1	2.00599	1.07469	2.03537	4.33547	2.50367	1.9375	1.86446	1.1242	0.965104	1.28214
	UUO	8.93778	2.78617	14.424	10.7583	7.77561	6.06902	9.82307	6.37728	6.97021	9.30476
	UUO+G-1	5.87952	1.45369	5.18708	7.75152	7.12952	5.24149	4.79881	7.77989	5.14431	4.00355
			Il1b mRNA fold change
		Mean	SD	n1	n2	n3	n4	n5	n6	n7	n8
	Sham	1	0.545999	0.831853	0.84243	2.30926	1.00521	0.53372	0.895949	0.74755	0.834034
	Sham+G-1	0.702922	0.408511	0.960605	0.331486	0.58	0.747877	1.5615	0.4231	0.341607	0.6772
	UUO	22.3122	14.8094	15.3548	10.6169	10.6205	53.7855	24.2996	31.5863	21.4106	10.8232
	UUO+G-1	10.612	4.7689	6.92419	16.8446	9.22382	16.6833	3.66472	9.99022	13.8854	7.67991
	Fig6E
			Mrc1 mRNA fold change
		Mean	SD	n1	n2	n3	n4	n5	n6	n7	n8
	Sham	0.00167911	0.0022669	0	0	0.00449055	0.00142016	0.00576781	0.0017544	0	0
	Sham+G-1	0.0018552	0.186027	0.00161664	0.00141483	0.00393684	0.00078625	0	0.00158546	0.00550154	0
	UUO	1	0.00192646	1.31378	1.01885	0.942181	1.24427	0.956925	0.815014	0.886107	0.822874
	UUO+G-1	0.228227	0.102466	0.146407	0.370006	0.36556	0.192928	0.158084	0.255462	0.0854985	0.251873
			Retnla mRNA fold change
		Mean	SD	n1	n2	n3	n4	n5	n6	n7	n8
	Sham	1	1.45001	3.43175	0.610492	3.21743	0.13381	0.431453	0.0782306	0.0228172	0.0740095
	Sham+G-1	0.371607	0.619415	0.124166	0.138197	0.150329	0.0743526	0.0924919	0.241226	0.255889	1.8962
	UUO	9.54848	6.51073	22.4664	16.0367	5.63253	3.8584	4.8936	7.67646	10.0934	5.73037
	UUO+G-1	4.35022	1.7388	5.55765	1.63053	4.49376	4.00552	7.64375	3.46137	3.62134	4.38785
			Arg1 mRNA fold change
		Mean	SD	n1	n2	n3	n4	n5	n6	n7	n8
	Sham	0	0	0	0	0	0	0	0	0	0
	Sham+G-1	0	0	0	0	0	0	0	0	0	0
	UUO	1	0.667272	0.472446	1.4557	1.71194	0.338481	2.0499	0.276676	0.931904	0.762952
	UUO+G-1	0.377971	0.206242	0.331292	0.566903	0.433257	0.137657	0.742567	0.303147	0.377015	0.131927
			Ccl17 mRNA fold change
		Mean	SD	n1	n2	n3	n4	n5	n6	n7	n8
	Sham	1	0.88639	2.38982	0.681021	2.43049	0.614932	0.769106	0.32328	0.272787	0.518562
	Sham+G-1	1.06863	0.785527	0.787122	0.389361	0.374676	0.97559	0.325481	1.83532	1.35541	2.50604
	UUO	27.6323	10.5689	27.0876	50.6235	18.9154	28.2326	27.627	31.1344	17.0576	20.3802
	UUO+G-1	20.4383	6.31105	15.8753	21.8536	21.4471	34.122	18.1122	12.6684	19.0474	20.3802
	Fig7D
			Fibronectin mRNA fold change
		Mean	SD	n1	n2	n3	n4	n5	n6	n7	n8	n9	n10	n11	n12	n13
	Sham+WT	1	0.43379	1.79665	0.631009	0.819713	0.913924	0.450524	1.68416	0.746573	0.635165	1.16337	1.25885	0.900053
	Sham+Gper1-/-	1.64431	0.898457	3.77578	2.14412	1.54404	0.893227	0.851314	1.32941	0.600337	3.13317	1.51036	1.43322	1.32713	1.32081	1.51315
	UUO+WT	24.1783	9.87032	33.7057	12.0268	16.8202	34.0325	24.3061	45.4725	10.312	23.8894	25.0499	33.8129	28.567
	UUO+Gper1-/-	85.3774	39.9746	104.402	31.9095	73.9876	139.846	76.7415	27.1026	30.8993	23.8894	47.2966	35.9964	43.9561	20.5978	53.4387
			Col1a1 mRNA fold change
		Mean	SD	n1	n2	n3	n4	n5	n6	n7	n8	n9	n10	n11	n12	n13
	Sham+WT	1	0.438013	1.73234	0.865667	0.500518	0.55145	1.69736	0.681265	1.01641	0.827024	0.756101	0.897157	1.47471
	Sham+Gper1-/-	1.76784	1.05794	0.177433	4.49747	2.22261	2.02656	0.612764	2.16049	0.708581	1.41326	1.73879	1.52439	1.83429	2.37609	1.68922
	UUO+WT	61.8725	47.0482	70.8007	27.6044	35.2105	45.528	37.4448	68.2532	50.5326	42.5022	71.82	35.0709	195.831
	UUO+Gper1-/-	132.474	93.255	323.579	85.8715	193.933	240.591	153.381	36.5125	39.7032	12.3171	116.588	105.552	104.128	69.23	240.771
			Col3a1 mRNA fold change
		Mean	SD	n1	n2	n3	n4	n5	n6	n7	n8	n9	n10	n11	n12	n13
	Sham+WT	1	0.454497	1.9227	0.464928	0.915744	0.979051	0.604991	1.66401	0.726466	0.967986	1.2224	0.555422	0.976305
	Sham+Gper1-/-	2.1845	1.09611	0.352785	3.24335	3.15115	1.50804	1.01993	2.53991	1.1941	3.60686	2.01839	2.55878	1.68469	3.98138	1.53918
	UUO+WT	28.3065	13.2256	21.4817	20.038	21.2814	39.592	24.2662	37.0508	11.8208	20.9457	19.9291	36.6872	58.279
	UUO+Gper1-/-	50.6241	31.545	24.9606	101.512	48.8184	115.498	82.1519	64.8955	28.5905	27.9728	35.4068	24.3755	16.1058	37.4884	50.3368
	Fig7E
		Fibronectin/Tubulin
		Mean	SD	n1	n2	n3
	Sham+WT	1	0.0537362	1.04175	1.01887	0.939374
	Sham+Gper1-/-	2.82776	0.936605	2.76401	3.79462	1.92467
	UUO+WT	1.23962	0.288203	1.0069	1.14996	1.562
	UUO+Gper1-/-	5.36493	1.33219	6.56299	5.6015	3.93031
		α-SMA/GAPDH
		Mean	SD	n1	n2	n3
	Sham+WT	1	0.480163	1.55264	0.762412	0.68495
	Sham+Gper1-/-	2.28718	1.30164	1.03323	3.63177	2.19655
	UUO+WT	1.11336	0.429162	0.617942	1.35098	1.37116
	UUO+Gper1-/-	13.041	3.63069	14.167	8.98066	15.9752
	Fig8A
		control			G-1
		n1	n2	n3	n1	n2	n3
	Ccl2	0.540101	1.23812	1.22178	0.201063	0.314628	0.218788
	Cxcl10	1.61523	0.599651	0.785118	0.00482875	0.00541325	0.00375125
	Cxcl2	0.973569	0.779595	1.24684	0.249107	0.18335	0.180481
	Ccl3	1.15733	1.02009	0.832581	0.589381	0.647677	0.662807
	Cxcl1	1.04365	0.919515	1.03684	0.244418	0.111323	0.0191014
	Ccl5	1.01074	0.987108	1.00215	0.0164487	0.0217042	0.029288
	Cxcl4	1.17255	1.0837	0.743743	0.0500822	0.0467469	0.0316227
	Il-6	0.517881	1.24958	1.23254	0.178417	0.276667	0.164558
	Cd86	1.04096	0.828642	1.1304	0.0554241	0.0627239	0.0645486
	Retnla	0.854715	0.89818	1.2471	0.147301	0.31447	0.274642
	Cd206	1.28435	1.08156	0.634093	0.102883	0.114179	0.0902146
	Arg-1	0.730421	1.50823	0.761349	0.381349	0.103661	0.37167
	Il-10	1.20158	0.928795	0.869627	0.316963	0.128209	0.310952
	Fig9A
		Gper1 mRNA fold change
		Mean	SD	n1	n2	n3
	DMSO	1	0.426876	1.49103	0.717188	0.791783
	DMSO+G-1	0.893929	0.191672	1.07617	0.694049	0.911564
	LPS/INF	0.58805	0.184045	0.379357	0.727154	0.657638
	LPS/INF+G-1	1.08008	0.191448	1.29348	1.02336	0.923395
	Fig9B
		Ccl2 mRNA fold change
		Mean	SD	n1	n2	n3
	DMSO	1	0.398368	0.540101	1.23812	1.22178
	DMSO+G-1	0.244826	0.0610961	0.201063	0.314628	0.218788
	LPS/INF	4.4622	0.482586	4.98136	4.02727	4.37798
	LPS/INF+G-1	1.62233	0.373858	1.89634	1.19643	1.77421
		Il-6 mRNA fold change
		Mean	SD	n1	n2	n3
	DMSO	1	0.417615	0.517881	1.24958	1.23254
	DMSO+G-1	0.206547	0.0611196	0.178417	0.276667	0.164558
	LPS/INF	40.0924	2.10092	37.6863	41.0272	41.5636
	LPS/INF+G-1	18.8403	4.40101	23.7916	17.3558	15.3735
		Ccl3 mRNA fold change
		Mean	SD	n1	n2	n3
	DMSO	1	0.168275	1.15733	1.02009	0.822581
	DMSO+G-1	0.633288	0.03877	0.589381	0.647677	0.662807
	LPS/INF	14.8677	2.00918	16.6948	15.1923	12.716
	LPS/INF+G-1	8.36363	1.68274	9.98987	8.47144	6.62957
		Ccl7 mRNA fold change
		Mean	SD	n1	n2	n3
	DMSO	1	0.800948	0.493269	1.92339	0.583339
	DMSO+G-1	0.577312	0.109947	0.554116	0.697006	0.480814
	LPS/INF	111.06	23.59	119.5	129.269	84.4111
	LPS/INF+G-1	13.2365	5.22708	18.9314	8.65734	12.1209
	Fig9C
		Cxcl10 mRNA fold change
		Mean	SD	n1	n2	n3
	DMSO	1	0.540816	1.61523	0.599651	0.785118
	DMSO+G-1	0.00466442	0.000843098	0.00482875	0.00541325	0.00375125
	LPS/INF	3.83845	1.01031	4.48825	4.35263	2.67448
	LPS/INF+G-1	0.820181	0.211101	0.602782	0.8334	1.02436
		Nos2 mRNA fold change
		Mean	SD	n1	n2	n3
	DMSO	0	0	0	0	0
	DMSO+G-1	0	0	0	0	0
	LPS/INF	1	0.166277	0.810327	1.06903	1.12065
	LPS/INF+G-1	0.404629	0.10311	0.370321	0.323046	0.52052
		Retnla mRNA fold change
		Mean	SD	n1	n2	n3
	DMSO	1	0.2151	0.854715	0.89818	1.2471
	DMSO+G-1	0.245471	0.0873192	0.147301	0.31447	0.274642
	LPS/INF	0.0679694	0.0142894	0.0536184	0.0821965	0.0680933
	LPS/INF+G-1	0.107688	0.0236711	0.0815472	0.127673	0.113844
		Mrc1 mRNA fold change
		Mean	SD	n1	n2	n3
	DMSO	1	0.332711	1.28435	1.08156	0.634093
	DMSO+G-1	0.102426	0.0119888	0.102883	0.114179	0.0902146
	LPS/INF	0.000178726	3.8878e-05	0.000137495	0.000183964	0.00021472
	LPS/INF+G-1	0.0003517	2.05322e-05	0.000329416	0.000355832	0.000369852
	Fig9I
		LPS/INF			LPS-INF+G1
		n1	n2	n3	n1	n2	n3
	Ccl2	0.540101	1.23812	1.22178	0.201063	0.314628	0.218788
	Cxcl10	1.61523	0.599651	0.785118	0.00482875	0.00541325	0.00375125
	Cxcl2	0.973569	0.779595	1.24684	0.249107	0.18335	0.180481
	Ccl3	1.15733	1.02009	0.832581	0.589381	0.647677	0.662807
	Cxcl1	1.04365	0.919515	1.03684	0.244418	0.111323	0.0191014
	Ccl5	1.01074	0.987108	1.00215	0.0164487	0.0217042	0.029288
	Cxcl4	1.17255	1.0837	0.743743	0.0500822	0.0467469	0.0316227
	Il-6	0.517881	1.24958	1.23254	0.178417	0.276667	0.164558
	Cd86	1.04096	0.828642	1.1304	0.0554241	0.0627239	0.0645486
	Fig10A
		Mrc1 mRNA fold change
		Mean	SD	n1	n2	n3
	DMSO	1	0.411773	0.533861	1.31427	1.15187
	DMSO+G-1	0.571844	0.150046	0.464369	0.507893	0.74327
	IL-4	1.93341	0.69766	2.70301	1.75482	1.3424
	IL-4+G-1	0.682781	0.261041	0.981492	0.498484	0.568365
		Tgfb1 mRNA fold change
		Mean	SD	n1	n2	n3
	DMSO	0.995578	0.05152	1.05095	0.949052	0.986734
	DMSO+G-1	1.00467	0.202374	0.770996	1.12276	1.12026
	IL-4	1.77295	0.334026	2.00926	1.39081	1.91879
	IL-4+G-1	1.08901	0.114687	1.1788	1.12841	0.959812
		Retnla mRNA fold change
		Mean	SD	n1	n2	n3
	DMSO	1	0.0698185	0.941676	1.07736	0.980961
	DMSO+G-1	0.509782	0.294272	0.297857	0.385719	0.84577
	IL-4	2.69484	1.09623	3.65867	1.5023	2.92356
	IL-4+G-1	1.03832	0.512117	0.562006	0.972985	1.57997
		Il-10 mRNA fold change
		Mean	SD	n1	n2	n3
	DMSO	1	0.177061	1.20158	0.928795	0.869627
	DMSO+G-1	0.252041	0.107284	0.316963	0.128209	0.310952
	IL-4	1.69198	0.428351	2.14967	1.30073	1.62554
	IL-4+G-1	0.96268	0.203275	1.06009	0.729031	1.09892
	Fig9E
		LPS/INF			LPS-INF+G1
		n1	n2	n3	n1	n2	n3
	Tgfb1	1.04503	1.00202	0.952951	0.701492	0.784916	0.843266
	Fn	0.979899	1.01518	1.00492	0.806521	0.763443	0.630973
	Col1a1	0.871573	0.928857	1.19957	0.907791	0.774106	0.476084
	Col3a1	1.07082	1.04017	0.889005	0.809277	0.765893	0.648361
	Vim	0.914603	0.886671	1.19873	0.738842	0.699201	0.52563
	SFig1C
		Gper1 mRNA fold change
		Mean	SD	n1	n2	n3
	WT	1	0.0722611	1.05962	0.919637	1.02074
	Gper1-/-	0.0625403	0.0569616	0.020415	0.039857	0.127349
	SFig1D
		GPER1/Tubulin
		Mean	SD	n1	n2	n3
	WT	1	0.241165	1.253	0.974257	0.772739
	Gper1-/-	0.0481117	0.0149551	0.064389	0.044967	0.034979
	SFig1F
		WT			Gper1-/-
		n1	n2	n3	n1	n2	n3
	Liver	1.03148	1.11596	0.852558	0.467695	0.176737	0.157284
	Intestine	0.748041	0.871965	1.37999	0.055702	0.00541325	0.00375125
	Lung	1.29702	1.0732	0.629788	0.068497	0.221807	0.194588
	Heart	0.960209	1.20108	0.838711	0.019865	0.075155	0.05358
	SFig2C
			Cd68 mRNA fold change
		Mean	SD	n1	n2	n3	n4	n5	n6	n7	n8	n9	n10	n11	n12	n13
	Sham+WT	1	0.426374	1.61273	0.751833	1.28204	0.983004	0.730903	1.62384	0.396892	1.11735	0.729164	0.460269	1.31198
	Sham+Gper1-/-	1.19871	0.566017	0.589989	1.11152	2.05339	0.60524	0.676143	0.581381	1.90279	0.905261	1.60267	1.3523	2.00521	1.47978	0.717615
	UUO+WT	19.322	8.44641	15.0515	18.3794	11.8823	33.7369	17.5599	19.9801	21.8814	25.398	18.5818	30.9885	34.4922
	UUO+Gper1-/-	65.8776	46.6656	24.8941	122.384	23.0374	50.9908	108.082	68.6359	21.7189	24.6821	28.3032	26.8043	24.3276	21.8256	32.4419
			Lyz2 mRNA fold change
		Mean	SD	n1	n2	n3	n4	n5	n6	n7	n8	n9	n10	n11	n12	n13
	Sham+WT	1	0.436948	1.44197	0.663806	1.12754	0.58654	1.4105	0.757681	1.80264	0.81383	1.27481	0.710997	0.409676
	Sham+Gper1-/-	1.22011	0.497686	0.701101	1.16733	1.78953	0.460654	1.09584	1.15101	0.838352	2.1571	0.97832	1.85897	0.972446	1.65834	1.0324
	UUO+WT	32.9645	11.2706	29.5237	28.3826	20.2909	60.8269	23.3533	30.4741	45.7306	34.3178	27.6849	30.1155	31.9089
	UUO+Gper1-/-	37.5684	20.8733	34.1497	23.0267	32.6069	68.3658	42.9986	85.5939	31.2189	30.4395	44.1961	14.3614	11.1109	22.6919	47.6283
			Nlrp3 mRNA fold change
		Mean	SD	n1	n2	n3	n4	n5	n6	n7	n8	n9	n10	n11	n12	n13
	Sham+WT	1	0.504326	1.18435	0.810811	1.2898	1.13736	0.593361	0.435819	0.913187	2.0686	0.514619	0.525667	1.52642
	Sham+Gper1-/-	1.85361	1.11673	0.395366	0.930876	1.96065	2.02591	0.775177	0.820897	0.837063	3.43048	3.3208	3.00918	2.40647	1.02217	3.16189
	UUO+WT	10.1259	7.35264	8.18853	6.92794	5.17405	12.1945	6.48438	6.7203	1.86631	3.84256	13.5587	20.8801	25.5478
	UUO+Gper1-/-	14.4562	9.96946	6.47962	32.5736	18.2648	35.2617	20.593	14.0867	9.91323	9.32866	5.46193	5.38008	15.9899	7.86249	6.73522
			Tnfa mRNA fold change
		Mean	SD	n1	n2	n3	n4	n5	n6	n7	n8	n9	n10	n11	n12	n13
	Sham+WT	1	0.485823	1.6051	0.697146	1.66382	1.63914	1.13626	1.22781	0.769246	0.486445	0.758484	0.259418	0.757137
	Sham+Gper1-/-	1.87447	1.65716	0.192028	1.94293	6.7882	0.703749	2.64263	0.713332	1.25859	2.44297	1.45863	0.965518	0.998824	2.31172	1.94895
	UUO+WT	23.6065	14.3609	27.3527	13.7867	10.7847	46.6844	19.4242	15.6537	4.09982	31.3524	7.04931	14.2341	25.7397
	UUO+Gper1-/-	69.2781	31.7378	31.3798	76.9811	51.1725	116.224	70.6336	44.729	34.4231	23.0139	17.8853	12.7781	15.3477	11.2925	13.3478
			Il1b mRNA fold change
		Mean	SD	n1	n2	n3	n4	n5	n6	n7	n8	n9	n10	n11	n12	n13
	Sham+WT	1	0.444839	1.02074	1.00373	1.04553	0.674123	0.967248	1.01596	0.664551	1.38229	2.10495	0.597543	0.523329
	Sham+Gper1-/-	1.88282	1.12675	0.188973	4.78998	2.36717	2.15836	0.652618	2.301	0.754666	1.50518	1.85187	1.62353	1.95359	2.53063	1.79908
	UUO+WT	6.57181	2.6393	8.7005	4.09865	3.4833	9.33713	2.64418	8.6806	3.46067	9.0238	6.22286	8.4473	8.19093
	UUO+Gper1-/-	11.9019	5.52433	11.326	10.7239	12.8816	9.51493	11.927	16.0161	11.3028	27.7447	10.6189	5.037	12.5848	8.51731	6.52914
			Cd86 mRNA fold change
		Mean	SD	n1	n2	n3	n4	n5	n6	n7	n8	n9	n10	n11	n12	n13
	Sham+WT	1	0.276089	0.993531	0.902803	0.931281	0.610914	1.34949	0.642539	0.856157	1.08117	1.43651	0.863515	1.33208
	Sham+Gper1-/-	1.60199	0.731661	0.471694	1.42242	0.908516	1.78521	2.26317	1.49006	3.55843	1.61298	1.60621	1.06713	1.41281	1.61225	1.61497
	UUO+WT	9.88228	4.358	9.43943	8.99667	6.07684	19.2168	9.13811	7.14693	5.72344	9.52293	5.84652	11.0691	16.5283
	UUO+Gper1-/-	11.255	6.67052	11.3018	16.2794	29.458	7.87169	15.0785	6.89397	7.14286	12.7743	8.07654	6.93591	3.62202	6.92545	13.9544
			Ccl2 mRNA fold change
		Mean	SD	n1	n2	n3	n4	n5	n6	n7	n8	n9	n10	n11	n12	n13
	Sham+WT	1	0.308403	1.10956	0.617249	1.09172	1.32725	0.758174	0.96328	1.16636	0.662886	0.971931	0.707423	1.62416
	Sham+Gper1-/-	1.36331	0.599917	0.965378	1.50826	1.30377	1.06931	0.472606	0.492804	0.616092	1.88701	1.93299	1.71339	1.79703	1.61854	2.34585
	UUO+WT	82.6953	38.3218	84.2423	121.613	88.5054	178.441	81.0629	52.0637	54.4018	82.3989	52.0128	59.7213	55.1849
	UUO+Gper1-/-	117.166	79.7047	126.109	161.318	185.549	339.418	54.9271	62.9074	140.506	82.0451	89.1259	82.0162	67.3283	36.0768	95.8244
			Mrc1 mRNA fold change
		Mean	SD	n1	n2	n3	n4	n5	n6	n7	n8	n9	n10	n11	n12	n13
	Sham+WT	1	0.436481	0.999083	1.5565	0.813132	0.419705	1.26143	0.728	1.25012	0.804483	1.55196	0.259097	1.35648
	Sham+Gper1-/-	1.64431	0.898457	3.77578	2.14412	1.54404	0.893227	0.851314	1.32941	0.600337	3.13317	1.51036	1.43322	1.32713	1.32081	1.51315
	UUO+WT	26.1814	10.5081	33.7057	12.0268	16.8202	34.0325	24.3061	45.4725	10.312	23.8894	25.0499	33.8129	28.567
	UUO+Gper1-/-	54.6203	35.4252	104.402	31.9095	73.9876	139.846	76.7415	27.1026	30.8993	23.8894	47.2966	35.9964	43.9561	20.5978	53.4387
	SFig4A
		Gper1 mRNA fold change
		Mean	SD	n1	n2	n3
	WT	1	0.198608	1.10756	1.12163	0.770811
	Gper1-/-	0.0793542	0.0200346	0.0579006	0.0975771	0.0825849
	SFig4B
		CxCl10 mRNA fold change
		Mean	SD	n1	n2	n3
	WT	1	0.800148	1.09749	1.74693	0.155572
	Gper1-/-	1.89693	0.413953	1.90857	2.30494	1.47728
	WT+LPS/INF	5.14422	0.115923	5.08488	5.06998	5.2778
	Gper1-/-+LPS/INF	8.81821	2.52683	6.50968	8.42721	11.5178
		Cxcl2 mRNA fold change
		Mean	SD	n1	n2	n3
	WT	1	0.0945373	0.891066	1.06057	1.04836
	Gper1-/-	2.10409	1.33893	1.48591	1.18594	3.64043
	WT+LPS/INF	10.1731	0.535601	10.735	10.1159	9.66843
	Gper1-/-+LPS/INF	17.8268	1.77802	16.3487	17.3319	19.7999
		Cxcl1 mRNA fold change
		Mean	SD	n1	n2	n3
	WT	1	0.261111	1.01909	0.729869	1.25104
	Gper1-/-	0.669909	0.172639	0.818204	0.480389	0.711133
	WT+LPS/INF	2.62899	1.11069	1.85798	2.12692	3.90207
	Gper1-/-+LPS/INF	4.9278	0.841146	3.95904	5.47258	5.3518
		Ccl7 mRNA fold change
		Mean	SD	n1	n2	n3
	WT	1	0.14478	0.851945	1.00679	1.14127
	Gper1-/-	2.29152	0.280797	1.96762	2.46627	2.44067
	WT+LPS/INF	3.02017	1.40924	1.69411	2.86642	4.49998
	Gper1-/-+LPS/INF	13.531	7.33682	8.46973	21.9453	10.1781
		Ccl4 mRNA fold change
		Mean	SD	n1	n2	n3
	WT	1	0.295708	1.34126	0.819339	0.839403
	Gper1-/-	1.13757	0.0905295	1.0484	1.2294	1.13489
	WT+LPS/INF	1.06927	0.524242	0.809316	0.725808	1.67269
	Gper1-/-+LPS/INF	2.79817	0.479497	2.25109	2.99794	3.14549
		Mrc1 mRNA fold change
		Mean	SD	n1	n2	n3
	WT	1	0.291049	0.794428	1.33304	0.872537
	Gper1-/-	1.23408	0.361696	1.4102	0.818053	1.47398
	WT+LPS/INF	0.118881	0.0326338	0.146584	0.12715	0.0829078
	Gper1-/-+LPS/INF	0.0818003	0.0421288	0.084656	0.0383163	0.122429
	SFig4D
		Ccl7 mRNA fold change
		Mean	SD	n1	n2	n3
	WT	1	0.508731	0.959512	0.512723	1.52776
	Gper1-/-	2.38315	0.634153	2.72838	2.7698	1.65129
		Nlrp3 mRNA fold change
		Mean	SD	n1	n2	n3
	WT	1	0.706443	1.54014	0.200545	1.25932
	Gper1-/-	7.05064	2.70854	9.64328	4.23944	7.2692
		Lcn2 mRNA fold change
		Mean	SD	n1	n2	n3
	WT	1	0.476307	1.09876	0.482054	1.41918
	Gper1-/-	2.09669	0.882288	1.38579	1.82015	3.08412
		Il-1b mRNA fold change
		Mean	SD	n1	n2	n3
	WT	1	0.95489	0	1.09774	1.90226
	Gper1-/-	3.66912	1.68756	1.92219	3.79489	5.29028
